# Supplementary material for: Primary Structure and Coding Genes of Two Pheromones from the Antarctic Psychrophilic Ciliate, Euplotes focardii
Source: Microorganisms. 2022 May 25;10(6):1089. doi: 10.3390/microorganisms10061089 (PMC9229436; doi:10.3390/microorganisms10061089)
Supplement: Supplementary file 1 [file microorganisms-10-01089-s001.zip]

Archive with 1 entries (1 files):
- microorganisms-1711669-supplementary.pdf
